# Supplementary material for: Silencing of a BAHD acyltransferase in sugarcane increases biomass digestibility
Source: Biotechnol Biofuels. 2019 May 6;12:111. doi: 10.1186/s13068-019-1450-7 (PMC6501328; doi:10.1186/s13068-019-1450-7)
Supplement: Supplementary file 4 — Additional file 4: Table S1. Spreadsheet containing quadratic model equations, in coded values, for 6 and 48 h enzymatic hydrolysis for events and NT plants. [file 13068_2019_1450_MOESM4_ESM.xlsx]

## Sheet: Plan1
Supplemental Table 1. Quadratic model equations, in coded values, for 6 and 48 h enzymatic hydrolysis for events and NT plants.
Glucose 6 h (g.L-1)
Variables and interactions	NT	Ev. 1	Ev. 2.2	Ev. 2.4	Ev. 3.1	Ev. 4
media	13.396	13.496	13.083	14.788	13.416	12.977
X1	-4.765	-4.897	-4.467	-4.391	-4.562	-3.974
X1²	0.239	0.211	0.619	-0.569	0.127	0.061
X2	2.986	2.977	2.257	2.687	2.672	2.798
X2²	-0.515	-0.701	-0.589	-0.835	-0.367	-0.745
X1.X2	-1.508	-1.294	-1,050	-0.716	-0.616	-1.128
R²	0.939	0.961	0.939	0.958	0.933	0.903
Glucose 48 h (g.L-1)
Variables and interactions	NT	Ev. 1	Ev. 2.2	Ev. 2.4	Ev. 3.1	Ev. 4
media	22.601	23.606	20.753	23.509	22.790	19.451
X1	-8.089	-9.455	-8.045	-9.041	-7.919	-7.303
X1²	-1.128	-0.570	0.603	-0.847	-1.400	0.125
X2	4.729	6.045	3.929	4.910	4.673	4.474
X2²	-2.439	-2.682	-1.945	-1.808	-1.492	-1.487
X1.X2	-0.874	-2.817	-1.543	-0.868	-0.128	-1.176
R²	0.917	0.973	0.939	0.963	0.935	0.929
